# Supplementary material for: Epigenetic alterations in type 1 diabetes and their association with poor glycemic control: the SED1-EPI substudy
Source: Sci Rep. 2026 Mar 13;16:13430. doi: 10.1038/s41598-026-42995-x (PMC13111613; doi:10.1038/s41598-026-42995-x)
Supplement: Supplementary file 2 — Supplementary Material 2 [file 41598_2026_42995_MOESM2_ESM.xlsx]

## Sheet: Hoja1
hsa-miR-1-3p	hsa-miR-200a-3p	hsa-miR-340-5p
ABCB1	A1BG	ABCG2
ABCB5	ADNP2	ACER3
ABCB6	ANGPTL7	ACIN1
ABCB7	APOOL	ACSL3
ABCC1	AREG	ACTC1
ABCC4	ARL5B	ADI1
ABHD11	ATRX	ADRBK1
ABHD12	ATXN7L1	AHCY
ABI2	BAP1	AIMP1
ACADVL	BICD2	AKT1
ACP2	BICRAL	AMOT
ACPL2	BRD3	ANKRD29
ACTA1	C16orf58	ANKRD40
ACTB	C18orf25	ANKRD9
ACTC1	CCDC18	APOL4
ACTN1	CCDC71L	APOL6
ACTN4	CCNE2	APPL1
ADAM12	CD86	ARHGAP12
ADAMTSL4	CDK6	ARL5B
ADAR	CDV3	ARPIN
ADPGK	CELF1	ASF1A
AFAP1	CHML	ATP13A3
AGMAT	CLDND1	ATP1A1
AGO1	COX6B1	ATXN1
AGPAT6	CTNNB1	ATXN2L
AGRN	CYP1B1	B2M
AGTRAP	DEK	BAAT
AHNAK2	DICER1	BBS10
AIFM2	DLC1	BCL10
AIM2	DLX5	BCL11A
AKAP12	DLX6-AS1	BCL2L11
AKAP4	DNAJC28	BCOR
AKR1D1	DNMT1	BIVM
ALDH2	DPY19L1	BRIX1
ALG2	EGFR	BTBD10
ALG3	ELAVL2	BTD
ALPI	ELMO2	BTG3
AMDHD1	EPHA2	BUB1
AMZ1	EPHA7	C15orf41
ANGPTL4	ERBB2IP	C1orf198
ANK1	ERBIN	C1orf43
ANKFY1	ERO1A	C8orf37
ANKIB1	ERO1L	C8orf4
ANKRD17	EZH2	CAB39
ANKRD29	FOXA2	CALM1
ANP32A	FOXJ1	CALML4
ANP32B	FUT11	CAPRIN2
ANP32E	G3BP2	CC2D2A
ANPEP	GATA4	CCBL2
ANXA2	GATA6	CCND1
AP1B1	GDAP1	CCND2
AP1M1	GEMIN2	CCNG2
AP1S1	GJA1	CCSAP
AP1S3	GLTSCR1L	CD46
AP2S1	GNA13	CD55
AP3B1	GRB2	CD84
AP3D1	H2AFZ	CDC23
APEH	HFE	CDCA7
API5	HGF	CDK6
ARCN1	HMGB1	CEP104
ARF3	HNRNPAB	CERCAM
ARF4	HNRNPF	CHMP4B
ARG1	HOXB5	CLIP1
ARGLU1	HSPA4	CREBRF
ARHGAP29	IPO5	CREBZF
ARHGEF18	IRF2BPL	CRKL
ARID1A	KEAP1	CRY2
ARID2	KIAA1147	CSDE1
ARMC10	KIAA1549	CTTN
ARPC5	KIAA1549L	CWC27
ARPP19	KLF11	CYP1B1
ASH2L	KLF12	DCTN5
ASPH	KLHL20	DDX21
ASXL2	LHX1	DDX5
ATL3	LPP	DEGS1
ATP13A1	MACC1	DEPDC1
ATP2B4	MALAT1	DLC1
ATP5E	MALT1	DNMT3A
ATP6V0A1	MAP2K4	DONSON
ATP6V1A	MAPK14	DR1
ATP6V1B2	MARCHF6	DSN1
ATP6V1C1	MCL1	DUSP2
ATP6V1E1	MDM4	ECH1
AXL	MED13	EFCAB14
B3GNT2	MFF	EFHD2
B4GALT1	MMP2	EIF2A
BAG4	MNX1	ELAVL1
BAG5	MYB	ELAVL4
BAX	MYH10	ERH
BCAP29	NDST4	EZH2
BCAS4	NEMP1	FAM208B
BCKDHB	OGT	FBXL3
BCL2	OLFM1	FBXO21
BCL6B	PCDH8	FCHO2
BCL7B	PDCD4	FEM1B
BDNF	PEX11A	FFAR4
BLCAP	PGAM4	FGFR1OP
BMP7	PGK1	FIGN
BRDT	PHB2	FMN1
BRI3BP	PIGW	FOXO3
BRPF3	PINK1-AS	FRAT2
BSCL2	POLR3F	FRS2
BTC	PPP1R15B	FZD3
C10orf137	PRELID2	GABPB1
C11orf31	PRKAA2	GALNT3
C12orf10	PSMD11	GAN
C12orf40	PSMD2	GID8
C12orf49	PTEN	GK5
C12orf57	PTPRD	GPX8
C17orf102	QKI	GREB1
C1orf173	RAB30	GRK2
C1orf27	RAB8B	GXYLT1
C1orf56	RAP2C	H3F3B
C2orf48	RASSF2	H3F3C
C5ORF51	RBM28	HAUS8
C5orf51	RIN2	HECTD2
C6orf118	RPL12	HERPUD2
C8A	SCD5	HMGN2
CA3	SEPTIN7	HMGN4
CACNA2D1	SEPTIN8	HNRNPA2B1
CAD	SHC1	HOXA10
CALM1	SIP1	HOXA5
CALM2	SLC35D1	HOXA9
CALM3	SMAD2	HSDL1
CALR	SMAD3	HSPA1B
CAMK2G	SPAG9	HSPA8
CAND1	SPRYD4	ID4
CAP1	SRF	IGF1R
CAPG	STAT3	IGSF11
CAPN1	STAT4	IL1B
CAPRIN1	STMN1	IL4
CAPZA1	STXBP2	IL6
CAST	SUZ12	IMP3
CAVIN2	TCF7L1	INIP
CBR4	TFAM	INO80D
CBX2	TFRC	INTS8
CBX5	TGFB2	IPO7
CCDC102A	THRB	ITIH5
CCDC124	TMOD3	ITPR1
CCDC134	TNFRSF10B	JARID2
CCDC170	TNKS2	KAT6B
CCDC180	TP53	KCNK1
CCDC22	TP73-AS1	KCTD10
CCDC88C	TRAM1	KCTD20
CCL14	TRAPPC2B	KCTD6
CCL2	TRAPPC2P1	KDELC2
CCND1	TRMT112	KDELR1
CCSAP	TROVE2	KIAA0895
CD109	UBASH3B	KIAA1109
CD2AP	UQCRFS1	KIAA1161
CD44	USP53	KIAA1586
CD63	VAC14	KIAA1715
CDC42	VCAM1	KIF11
CDC42BPB	WASF3	KIF23
CDC42SE1	WDR37	KLF10
CDCP1	XPOT	KLF6
CDH13	YAP1	KLHL15
CDH2	YME1L1	KLHL42
CDH4	YRDC	KRAS
CDK14	ZBTB34	KYAT3
CDK4	ZEB1	LAPTM4A
CDK9	ZEB2	LBR
CEBPA	ZFPM2	LCLAT1
CEBPZ	ZMAT3	LEPROT
CENPF	ZNF292	LIFR
CEP295	ZNF621	LIMS1
CERS2	ZNF805	LINC00346
CETN3	foxg1a	LINC01234
CHAF1B		LMNA
CHAMP1		LNPK
CHML		LPCAT1
CHMP2A		LRP2BP
CHRAC1		LRPPRC
CHRNA4		LYSMD3
CHST11		LYVE1
CHSY1		LZIC
CLCN3		MAT2A
CLDN12		MCAM
CLEC1A		MCMBP
CLTC		MDM2
CNIH4		MECP2
CNN3		MED17
CNOT6		MESDC1
COIL		MET
COL12A1		MFSD8
COMMD2		MINPP1
COPB1		MITF
COPG1		MKLN1
COPZ1		MKX
COQ6		MORF4L1
COQ7		MPHOSPH9
CORO1C		MRPL36
COTL1		MTF2
COX1		MTX3
CPOX		MYLIP
CPSF1		MYORG
CPSF3		MYPN
CREB3L2		NEK7
CRELD2		NET1
CRIP2		NKRF
CRK		NOL11
CRYGS		NTM
CSNK2A2		NUFIP2
CSRP1		NUP50
CSTF3		OCLN
CTBP1		OSBPL1A
CTBP2		OTUD1
CTDNEP1		PALM2
CTSC		PANK3
CTTN		PCGF2
CUL4B		PDCD4
CXCL1		PDE4D
CXCL12		PDS5A
CXCL2		PDZRN4
CXCL3		PEBP1
CXCL8		PELI1
CYP20A1		PEX2
DBN1		PGM3
DCAKD		PIAS1
DCTPP1		PIK3C3
DCUN1D1		PIM3
DDT		PIP4K2C
DDTL		PLAG1
DDX19B		PNRC2
DDX42		POLI
DDX5		POM121C
DDX50		PPIG
DDX6		PPIP5K2
DDX60		PPP1R14C
DEFB125		PPP3R1
DFNA5		PPWD1
DGKH		PRICKLE1
DHRS1		PRKD3
DHX15		PSPH
DKK1		PTBP1
DLK1		PTP4A1
DMTN		PTPDC1
DNAAF5		PTPRD
DNAJB1		PUM1
DNAJC10		PUM2
DOK6		QKI
DOLPP1		QSOX2
DPP7		RAB5B
DPY19L1		RASEF
DPY30		RBM8A
DRAP1		RCAN2
DROSHA		RETSAT
DSG2		REV3L
DTX1		RFWD3
DUX4L9		RGP1
DYNC1LI1		RGPD4
E2F5		RHOA
ECHS1		RHOC
EDF1		RIMS4
EDN1		RIT1
EDRF1		RNASEH1
EFCAB1		RNF11
EFR3A		RNF24
EFTUD2		ROCK1
EGFR		RPF2
EHMT1		RPL37A
EHMT2		RPS6KA5
EIF1AX		RRAGD
EIF4E		SAMD12
EIF4G1		SCARB2
ELMOD2		SCHLAP1
ELP1		SCML2
EMD		SERTAD2
EML3		SH3BP5
EML4		SHCBP1
EMP3		SIGLEC9
EPB41L2		SIVA1
EPB41L4B		SKI
ERICH3		SKP2
ERMN		SLC16A14
ESYT1		SLC24A2
ETNK1		SLC30A7
ETS1		SLC35G1
ETV7		SLC38A1
EXOC2		SLC38A2
EXOC3		SLC39A7
EXOSC2		SLC6A8
F11R		SLC7A11
F2		SLCO1B3
F2RL1		SLITRK4
FABP3		SLX4
FADD		SMC3
FADS1		SNRK
FAM102A		SNRPD3
FAM167A		SNX24
FAM208A		SNX5
FAM216B		SOCS3
FAM57A		SOD2
FAM81A		SON
FANCI		SOWAHC
FASN		SOX2
FBLN2		SOX4
FBN1		SPIN4
FBXO22		SPTLC2
FBXO33		SRSF7
FBXO45		STAT3
FERMT2		SULT1B1
FGD4		SYPL1
FGFR2		SZRD1
FHDC1		TAF13
FIG4		TES
FILIP1		TGFA
FLNA		TIGD2
FLNB		TLNRD1
FLNC		TLX1
FLOT2		TM4SF1
FMNL2		TMEM138
FMNL3		TMEM245
FN1		TMEM263
FNDC3A		TMEM43
FNDC3B		TMLHE
FOLR1		TNFRSF10A
FOXN4		TNFRSF10B
FOXP1		TNIP2
FRG1		TNS1
FRMD7		TRAPPC2
FRS2		TRIM59
FTSJ1		TRMT5
FUBP1		TSPAN3
FUBP3		TSR1
FYB		TTC8
FYB1		TUBB3
FZD7		TXK
G3BP1		TXLNG
G3BP2		U2SURP
G6PD		UBE2Z
GAK		UBXN2A
GATA3		UHMK1
GATA4		USP28
GATA6		VAV3
GCFC2		WDR35
GCH1		WIF1
GIMAP4		YIPF2
GJA1		YY1
GJB3		ZBTB18
GLI2		ZBTB20
GLTSCR2		ZCCHC2
GNA13		ZFAND4
GNAI1		ZFHX3
GNAI2		ZFYVE26
GNAI3		ZIC5
GNAT2		ZNF107
GNB1		ZNF264
GNB2		ZNF281
GNG5		ZNF324B
GNPDA2		ZNF35
GNPNAT1		ZNF619
GNRHR		ZNF701
GOLGA7		ZNF776
GOLPH3		ZNF83
GPAA1		ZXDA
GPAT4		ZXDB
GPC1
GPD2
GPR137C
GPR83
GPX1P1
GSTO1
GTF2H1
GTF3C6
H1FX
H3F3B
H3F3C
HACD2
HACD3
HADH
HAND2
HCN2
HCN4
HDAC2
HDAC4
HEATR2
HERC2
HERC5
HIF3A
HIGD1A
HINT2
HIPK3
HIST1H1B
HIST1H3B
HIST1H3I
HIST2H2AC
HIST2H3A
HIST2H3C
HIST2H3D
HIST3H3
HMOX1
HNRNPA1
HNRNPA1L2
HNRNPA3
HNRNPD
HNRNPH1
HNRNPU
HOOK1
HP1BP3
HPS4
HS2ST1
HSD17B11
HSD17B8
HSD3B7
HSP90B1
HSPA1A
HSPA4
HSPD1
HYI
IFI44
IFIT1
IFIT2
IFIT3
IFT52
IGF1
IGFBP7
IKBKAP
IL10
IL11
IL27RA
IL6
IL8
ILVBL
IMPDH1
INPP5F
INTS6
IP6K2
IPO8
IPO9
IQCD
IQGAP3
IRF2BPL
ISG15
ISG20
IST1
ISY1
ITGA1
ITGA3
ITGA6
ITGB4
JUP
KANK2
KAT2A
KCND1
KCNE1
KCNJ2
KCNN4
KDELR1
KDM2B
KIAA1522
KIAA1598
KIAA1731
KIF2A
KIF2C
KIF4A
KIF5B
KLF13
KLHDC4
KLHDC5
KLHL3
KLHL42
KLK12
KNCN
KRAS
KRT75
L1CAM
LARP4
LASP1
LCA5L
LCP1
LEMD3
LEPREL2
LEPREL4
LETM1
LGALS1
LGALS3BP
LHX4
LIFR
LIMS1
LIN7C
LIPC
LMNB1
LNPEP
LONP2
LRP1
LRRC59
LRRC8A
LRRC8B
LRRC8C
LRRC8D
LRWD1
LZTFL1
MACROD1
MAD2L1
MAGEB3
MAN1B1
MAP4K2
MARCKS
MAST4
MATR3
MB
MCAM
MCM2
MCM3
MCM4
MCM5
MCM6
MCM7
MDC1
MECR
MEF2A
MET
MFN2
MFSD10
MGC27345
MIA2
MIER1
MINOS1
MINPP1
MKI67
MKI67IP
MMD
MME
MMS22L
MOB4
MOBP
MON2
MOV10
MPDU1
MPL
MPRIP
MRC2
MRE11
MRE11A
MRFAP1
MRPL19
MRPS27
MSH2
MSH6
MTHFD2
MTHFS
MTMR12
MTX1
MXD4
MYEF2
MYO18A
MYO1A
MYO1B
MYO3B
MYOCD
NAB1
NAIP
NAT14
NBL1
NCAPD3
NCAPG
NCS1
ND1
NDUFS1
NDUFS4
NELFCD
NETO2
NFAT5
NIFK
NOC2L
NOL4L
NOP53
NOTCH2
NOTCH3
NPTN
NR5A2
NRP1
NSUN4
NT5C1B
NT5C1B-RDH14
NT5E
NUAK1
NUDT21
NUP160
NUP210
NUP50
NXN
NXPH2
NXT2
OARD1
OASL
OAT
OCIAD2
ORC3
ORMDL2
OSBPL10
OSBPL7
OSTF1
OXCT1
OXTR
P3H3
P3H4
PACS2
PACSIN3
PAFAH1B3
PARD6B
PARVA
PAX3
PAXBP1
PCDH7
PDCD10
PDCD4
PDE12
PDIA3
PDLIM7
PFDN1
PGD
PGM2
PGRMC2
PHLDB2
PI16
PICALM
PIGS
PIGT
PIK3CA
PIM1
PIR
PKD1L1
PLAGL2
PLCB3
PLCXD2
PLEKHB2
PLEKHG2
PLEKHH2
PLGRKT
PLK2
PLPP2
PLS1
PLS3
PLXDC2
PLXNA4
PLXNB2
PNN
PNP
POGK
POLA2
POLD1
POLR2I
POLR2K
POLRMT
POM121
POM121C
PPA2
PPAP2C
PPARG
PPIA
PPIB
PPM1H
PPP1R16A
PPP2R1B
PPP2R2A
PPP2R5A
PPP4R3A
PQBP1
PRDX2
PREX1
PRIMA1
PRKAG1
PRKCE
PRKG2
PROCR
PRR14L
PRSS21
PSAT1
PSG3
PSG6
PSG9
PSIP1
PSMA7
PSME1
PSMG1
PTAR1
PTBP1
PTBP2
PTMA
PTMAP7
PTPLAD1
PTPLB
PTPMT1
PTPN1
PTPN22
PTPRD
PTPRF
PWP1
PXDN
PXYLP1
PYGB
QSER1
RAB11FIP2
RAB27B
RAB30
RAB34
RAB39B
RAB5C
RABEPK
RABGAP1L
RABL2A
RABL2B
RALB
RAP1B
RAPGEF2
RARB
RASA1
RASSF1
RASSF5
RBBP5
RBM12B
RBM28
RBM39
RBM42
RBM47
RCC2
RCOR2
REM2
RFC2
RFC5
RFT1
RGN
RGP1
RGS17
RHEB
RHOC
RIMS2
RIMS4
RIN1
RIPK2
RNF138
RNF213
RPP40
RPRD2
RRBP1
RRM1
RRP36
RSF1
RSRC2
RXFP1
S100A11
S100A16
S100G
SAC3D1
SALL2
SAMD15
SCAF11
SCN3A
SDC4
SDPR
SDR39U1
SEC11C
SEC16A
SEC23IP
SEC61A1
SEC62
SELENOH
SEMA4D
SEMG2
SEPTIN6
SERP1
SERPINB5
SFI1
SFN
SFXN1
SGK3
SH2D4A
SH3BGRL3
SH3PXD2B
SH3TC2
SHE
SHTN1
SIGMAR1
SIN3A
SLBP
SLC16A9
SLC25A1
SLC25A10
SLC25A19
SLC25A22
SLC25A30
SLC26A7
SLC27A4
SLC29A1
SLC35A5
SLC39A14
SLC39A3
SLC44A1
SLC8A1
SMARCA1
SMARCA2
SMARCB1
SMARCC1
SMC4
SMEK1
SMIM14
SMKR1
SNAI2
SNAPIN
SNRNP35
SNX6
SOS2
SOX5
SOX6
SOX9
SP1
SPC24
SPERT
SPINK1
SPRED1
SPRY2
SPTLC1
SPTLC3
SREK1
SRF
SRGAP1
SRI
SRP19
SRRM1
SRSF4
SRSF5
SRSF6
SRSF7
SRSF9
SRXN1
SSNA1
SSR1
STAMBP
STAR
STK24
STK35
STX12
STX6
STXBP3
SUCLA2
SUGP1
SULT1B1
SUSD1
SYMPK
SYNE1
SYNE2
SYNPO2L
SYPL1
SYTL2
TAGLN
TAGLN2
TAT
TBC1D9
TBCD
TDP1
TELO2
TFAM
TH
TH1L
THAP2
THBS1
THY1
TIGD4
TIMP3
TKT
TLR4
TM4SF1
TMCC1
TMEM106C
TMEM68
TMEM87A
TMOD3
TMSB4X
TMX1
TNKS1BP1
TNKS2
TNS4
TOX4
TPD52L2
TPM1
TPM2
TPM3
TPM4
TPSD1
TRA2B
TRAPPC3
TRIM2
TRIM24
TRIM26
TRIM56
TRIM9
TROVE2
TRPA1
TRPM4
TRPM6
TRPS1
TSHR
TSPAN1
TSPAN19
TSPAN4
TTC17
TTC37
TUBB2B
TWF1
TWF2
TWIST1
UBA6
UBAC2
UBE2I
UBR5
UBTF
UGGT1
UGGT2
UGT8
UHMK1
UHRF1
UNC119B
UNC13D
UNC45A
UNC93B1
USP33
UST
UTRN
VAMP7
VASP
VEGFA
VMP1
VPS53
VSTM5
WASF2
WBP2
WDFY1
WDR11
WDR33
WEE1
WLS
WNT4
XPNPEP3
XPO6
XPOT
YTHDC1
YTHDF2
YWHAQ
YWHAZ
YY1
ZBED3
ZBTB20
ZBTB6
ZBTB9
ZC3H11A
ZCCHC3
ZNF185
ZNF207
ZNF215
ZNF264
ZNF280C
ZNF326
ZNF384
ZNF48
ZNF561
ZNF568
ZNF579
ZNF622
ZNF638
ZNF79
ZNF799
